# Supplementary material for: Comparison of Zinc Oxide Nanoparticle Integration into Non-Woven Fabrics Using Different Functionalisation Methods for Prospective Application as Active Facemasks
Source: Polymers (Basel). 2023 Aug 22;15(17):3499. doi: 10.3390/polym15173499 (PMC10489795; doi:10.3390/polym15173499)
Supplement: Supplementary file 1 [file polymers-15-03499-s001.zip]

Archive with 1 entries (1 files):
- polymers-2521522-supplementary.pdf
